# Supplementary material for: Earth-mass planets with He atmospheres in the habitable zone of Sun-like stars
Source: Nat Astron. 2025 Jun 12;9(7):1022–30. doi: 10.1038/s41550-025-02550-6 (PMC12274132; doi:10.1038/s41550-025-02550-6)
Supplement: Supplementary file 1 — Data points for Fig. 1a–c. [file 41550_2025_2550_MOESM1_ESM.xlsx]

## Sheet: panel a (final He fraction)
planet mass [M_Earth]	atm. fraction of He; slow rotator; (atmosphere finally escapes) [%]	atm. fraction of He; slow rotator; (atmosphere remains) [%]	atm. fraction of He; moderate rotator; (atmosphere finally escapes) [%]	atm. fraction of He; moderate rotator; (atmosphere remains) [%]	atm. fraction of He; fast rotator; (atmosphere finally escapes) [%]	atm. fraction of He; fast rotator; (atmosphere remains) [%]
0.7	10.69		10.34		10.34
0.75	12.18		10.72		10.72
0.78	11.82		10.73		10.73
0.8	13.37		10.78		10.78
0.82	15.02		11.02		11.02
0.86	15.79		11.11		11.11
0.9	24.12		11.75		11.75
0.91	36.58		14.37		14.37
0.93	61.1		14.36		14.36
0.94	69.5		14.67		14.67
0.95		100	16.91		16.91
0.97		99.61	26.5		26.5
0.98		97.12	40.42		40.42
1		71.05		100	100
1.01		48.41		100	100
1.02		40.85		99.82	99.82
1.04		33.01		97.62	97.62
1.05		28.2		63.57	63.57
1.06		25.74		50.76	50.76
1.07		23.46		37.95	37.95
1.08		22.22		31.92	31.92
1.09		20.68		28.28	28.28
1.12		18.03		21.85	21.85
1.14		16.81		19.47	19.47
1.18		15.22		16.94	16.94
1.19		14.92		16.44	16.44
1.2		14.49		16.03	16.03
1.22		14.22		15.49	15.49
1.23		14.35		15.03		15.03
1.25		13.62		14.42		14.42
1.26		13.58		14.26		14.26
1.27		13.44		14.33		14.33
1.28		13.32		13.95		13.95
1.29		13.2		13.87		13.87
1.3		13.04		13.64		13.64
1.32		12.89		12.61		12.61
1.34		12.7		12.61		12.61
1.36		12.57		13.02		13.02
1.38		12.42		12.82		12.82
1.4		12.27		12.61		12.61
1.43		12.14		12.42		12.42
1.46		12.02		12.24		12.24
1.5		11.95		12.26		12.26
2		10.67		10.73		10.73
3		10.24		10.24		10.24

## Sheet: panel b (final pressure)
planet mass [M_Earth]	total pressure; slow rotator [bar]	He pressure; slow rotator [bar]	H pressure; slow rotator [bar]	total pressure; moderate rotator [bar]	He pressure; moderate rotator [bar]	H pressure; moderate rotator [bar]	total pressure; fast rotator [bar]	He pressure; fast rotator [bar]	H pressure; fast rotator [bar]
0.95	31.43	31.43	0
0.97	54.76	54.54	0.21
0.98	70.66	68.63	2.04
1	290.66	206.51	84.14	52.5	52.5	0
1.01	524.28	253.8	270.47	69.02	69.02	0
1.02	694.77	283.81	410.96	96.54	96.37	0.17
1.04	1080.3	356.61	723.69	148.21	144.68	3.53
1.05	1464.95	413.12	1051.84	280.55	178.35	102.2
1.06	1755.67	451.91	1303.76	429.89	218.21	211.68
1.07	2103.29	493.43	1609.86	660.77	250.76	410.01
1.08	2513	558.39	1954.61	891.04	284.42	606.62
1.09	2877.28	595.02	2282.26	1171.98	331.43	840.54
1.12	4253.72	766.95	3486.77	2165.51	473.16	1692.34
1.14	5313.1	893.13	4419.97	2975.18	579.27	2395.91
1.18	7582.88	1154.11	6428.77	4681.11	792.98	3888.13
1.19	8204.22	1224.07	6980.15	5105.4	839.33	4266.07
1.2	9210.35	1334.58	7875.77	5420.21	868.86	4551.35
1.22	10116	1438.49	8677.5	6668.22	1032.91	5635.31
1.23	9576.42	1374.22	8202.2	7397.71	1111.88	6285.83	31.27	31.27	0
1.25	12291.3	1674.08	10617.2	8684.01	1252.23	7431.78	65.6	65.6	0
1.26	12615.7	1713.22	10902.5	9237.54	1317.27	7920.26	140.08	91.92	48.16
1.27	13287	1785.78	11501.2	9642.44	1381.76	8260.68	272.87	119.33	153.54
1.28	13932	1855.74	12076.2	10369.1	1446.49	8922.61	460.67	164.27	296.39
1.29	14585.4	1925.27	12660.1	10892.3	1510.76	9381.51	651.37	179.78	471.59
1.3	15580.6	2031.71	13548.9	11530	1572.69	9957.27	905.38	217.2	688.18
1.32	16746.5	2158.62	14587.8	17217.1	2171.08	15046	1410.47	283.36	1127.1
1.34	22071	2803.01	19268	17478	2203.97	15274	1818.7	324.64	1494.06
1.36	17519.9	2202.25	15317.6	15467.5	2013.87	13453.7	2671.78	438.97	2232.8
1.38	24428.2	3033.98	21394.2	16841	2159.02	14682	3396.77	523.1	2873.67
1.4	23284.7	2857.03	20427.6	18260.6	2302.66	15957.9	4239.87	620.72	3619.15
1.43	25477.8	3093	22384.8	20329.6	2524.93	17804.6	5552.8	784.06	4768.74
1.46	27725.1	3332.56	24392.6	22452.2	2748.14	19704	6935.48	937.68	5997.8
1.5	30848.4	3686.38	27162	25413.7	3115.72	22298	8780.06	1156.33	7623.72
2	121116	12923.1	108193	110396	11845.5	98550.7	75568.2	8244.49	67323.7
3	586947	60103.4	526844	508274	52047.2	456226	508274	52047.2	456226

## Sheet: panel b (final radius)
planet mass [M_Earth]	final radius; slow rotator; [R_Earth]	final radius; moderate rotator; [R_Earth]	final radius; fast rotator; [R_Earth]
0.95	0.941
0.97	0.956
0.98	0.956
1	1.022	0.946
1.01	1.061	0.958
1.02	1.083	0.966
1.04	1.104	0.984
1.05	1.158	1.017
1.06	1.144	1.043
1.07	1.196	1.075
1.08	1.218	1.1
1.09	1.237	1.126
1.12	1.296	1.193
1.14	1.334	1.235
1.18	1.401	1.307
1.19	1.417	1.316
1.2	1.443	1.329
1.22	1.462	1.368
1.23	1.446	1.387	0.927
1.25	1.48	1.419	0.945
1.26	1.512	1.431	0.973
1.27	1.524	1.437	1.004
1.28	1.537	1.455	1.031
1.29	1.549	1.468	1.059
1.3	1.565	1.479	1.085
1.32	1.583	1.591	1.125
1.34	1.605	1.591	1.161
1.36	1.589	1.546	1.195
1.38	1.648	1.569	1.227
1.4	1.675	1.591	1.258
1.43	1.7	1.618	1.294
1.46	1.724	1.645	1.332
1.5	1.757	1.681	1.38
2	2.374	2.303	2.055
3	3.547	3.476	3.232
		3.547
