# Supplementary material for: Earth-mass planets with He atmospheres in the habitable zone of Sun-like stars
Source: Nat Astron. 2025 Jun 12;9(7):1022–30. doi: 10.1038/s41550-025-02550-6 (PMC12274132; doi:10.1038/s41550-025-02550-6)
Supplement: Supplementary file 2 — Data points for Fig. 2a,b. [file 41550_2025_2550_MOESM2_ESM.xlsx]

## Sheet: panel a (0.97 M-Earth)
slow rotator					moderate rotator					fast rotator
age [Myr]	total pressure [bar]	He pressure [bar]	H pressure [bar]		age [Myr]	total pressure [bar]	He pressure [bar]	H pressure [bar]		age [Myr]	total pressure [bar]	He pressure [bar]	H pressure [bar]
5	8484.86	848.49	7636.37		5	8484.86	848.49	7636.37		5	8484.86	848.49	7636.37
17.78	7192.88	720.01	6472.88		8.41	8077.63	807.76	7269.87		6.29	8328.66	832.87	7495.79
30.56	6438.67	645.8	5792.87		11.83	7694.95	770.26	6924.68		7.58	8175.81	817.58	7358.23
43.34	5877.48	590.1	5287.38		15.24	7334.58	734.19	6600.38		8.87	8025.19	802.52	7222.67
56.12	5426.74	545.93	4880.81		18.65	6988.71	699.57	6289.14		10.16	7879.03	787.9	7091.13
68.9	5042.94	508.33	4534.61		22.07	6658.47	667.18	5991.29		11.45	7735.11	774.28	6960.83
81.68	4697.07	474.4	4222.67		25.48	6338.26	635.09	5703.17		12.74	7593.42	760.1	6833.32
94.46	4395.84	444.86	3950.98		28.9	6029.21	604.73	5424.48		14.03	7455.07	746.25	6708.82
107.2	4129.19	418.7	3710.49		32.31	5746.94	576.42	5170.52		15.32	7318.96	732.63	6586.33
120	3891.54	395.77	3495.77		35.72	5491.45	550.79	4940.66		16.61	7185.07	719.23	6465.85
132.8	3678.44	374.83	3303.61		39.14	5254.92	527.59	4727.33		17.9	7053.42	706.05	6347.37
145.6	3484.31	356.1	3128.22		42.55	5037.36	505.75	4531.61		19.19	6922.88	692.98	6229.9
158.4	3308.03	339.07	2968.96		45.96	4834.3	485.85	4348.46		20.48	6795.7	680.93	6114.77
171.1	3144.03	323.21	2820.82		49.38	4643.52	466.67	4176.85		21.77	6669.62	668.3	6001.33
183.9	2987.83	308.05	2679.78		52.79	4466.13	449.29	4016.83		23.06	6544.66	655.78	5888.89
196.7	2840.56	293.71	2546.84		56.2	4298.77	432.89	3865.88		24.35	6423.05	643.59	5779.46
209.5	2703.33	280.61	2422.72		59.62	4141.46	417.04	3724.41		25.64	6302.56	631.52	5671.04
222.3	2578.37	268.67	2309.7		63.03	3988.61	402.05	3586.56		26.93	6183.18	619.55	5563.62
235	2460.11	257.33	2202.78		66.44	3842.45	387.7	3454.75		28.22	6066.03	607.82	5458.21
247.8	2349.65	246.71	2102.94		69.86	3700.76	373.41	3327.35		29.51	5950	596.78	5353.21
260.6	2247.01	236.83	2010.17		73.27	3563.53	359.92	3203.61		30.8	5836.2	585.37	5250.83
273.4	2149.94	227.68	1922.26		76.69	3431.88	346.96	3084.91		32.09	5722.4	573.96	5148.44
286.2	2058.46	219.02	1839.44		80.1	3305.8	334.22	2971.59		33.38	5611.94	562.88	5049.07
298.9	1971.43	210.75	1760.69		83.51	3185.31	322.35	2862.95		34.67	5501.49	551.8	4949.69
311.7	1889.99	202.98	1687		86.93	3071.51	311.14	2760.36		35.96	5393.27	540.94	4852.32
324.5	1813	195.8	1617.2		90.34	2962.17	300.36	2661.81		37.25	5286.16	530.73	4755.43
337.3	1739.37	188.9	1550.47		93.75	2858.41	290.13	2568.28		38.54	5180.17	520.09	4660.08
350.1	1669.08	182.26	1486.82		97.17	2758	280.21	2477.78		39.83	5075.29	509.56	4565.73
362.8	1603.25	176.04	1427.22		100.6	2663.16	270.84	2392.32		41.12	4972.65	499.25	4473.4
375.6	1539.66	170.13	1369.53		104	2570.56	261.68	2308.88		42.41	4871.12	489.06	4382.06
388.4	1478.3	164.39	1313.91		107.4	2483.54	253.07	2230.46		43.7	4770.71	479.46	4291.25
401.2	1418.05	158.68	1259.37		110.8	2398.74	244.67	2154.07		44.99	4671.41	469.48	4201.94
414	1361.15	153.4	1207.75		114.2	2318.41	236.71	2081.7		46.28	4573.23	459.61	4113.62
426.7	1307.59	148.41	1159.18		117.6	2240.31	228.96	2011.35		47.57	4476.17	449.85	4026.31
439.5	1256.27	143.72	1112.55		121.1	2164.45	221.42	1943.02		48.86	4380.22	440.21	3940.01
452.3	1207.18	139.19	1067.99		124.5	2091.93	214.21	1877.71		50.15	4285.38	431.11	3854.27
465.1	1160.32	134.83	1025.49		127.9	2021.64	207.42	1814.22		51.44	4191.66	421.68	3769.98
477.9	1115.25	130.71	984.54		131.3	1953.58	200.63	1752.95		52.73	4099.06	412.37	3686.7
490.6	1072.18	126.73	945.45		134.7	1887.76	194.06	1693.69		54.02	4007.57	403.16	3604.41
503.4	1031.01	123	908.01		138.1	1824.16	187.89	1636.27		55.31	3918.32	394.57	3523.74
516.2	991.63	119.39	872.24		141.5	1761.68	181.63	1580.05		56.6	3829.06	385.59	3443.48
529	953.81	115.98	837.82		145	1702.55	175.87	1526.68		57.89	3740.92	376.71	3364.21
541.8	917.55	112.77	804.78		148.4	1644.53	170.04	1474.49		59.18	3653.9	367.95	3285.95
554.5	882.74	109.64	773.1		151.8	1588.75	164.59	1424.15		60.47	3567.99	359.65	3208.34
567.3	849.27	106.67	742.6		155.2	1534.08	159.24	1374.84		61.76	3482.08	350.99	3131.09
580.1	817.25	103.79	713.46		158.6	1481.64	154.09	1327.55		63.05	3397.29	342.45	3054.84
592.9	786.34	101.12	685.22		162	1430.32	148.9	1281.42		64.34	3313.61	334.34	2979.27
605.7	756.78	98.53	658.24		165.4	1379	143.83	1235.17		65.63	3229.94	325.9	2904.04
618.4	728.21	96.05	632.16		168.9	1328.79	138.86	1189.93		66.92	3147.37	317.57	2829.8
631.2	700.88	93.64	607.24		172.3	1279.7	133.98	1145.72		68.21	3064.81	309.24	2755.57
644	674.55	91.4	583.15		175.7	1231.73	129.21	1102.52		69.5	2984.48	301.43	2683.05
656.8	649	89.24	559.76		179.1	1184.87	124.65	1060.22		70.79	2904.15	293.32	2610.83
669.6	624.34	87.16	537.18		182.5	1139.12	120.06	1019.06		72.08	2824.94	285.32	2539.62
682.3	600.58	85.16	515.42		185.9	1093.72	115.5	978.22		73.37	2745.72	277.59	2468.13
695.1	577.37	83.2	494.17		189.3	1049.65	111.16	938.49		74.66	2668.74	269.81	2398.93
707.9	555.06	81.37	473.69		192.7	1006.8	106.92	899.88		75.95	2591.76	262.29	2329.47
720.7	533.3	79.57	453.73		196.2	965.08	102.68	862.39		77.24	2515.89	254.61	2261.28
733.5	512.44	77.84	434.6		199.6	924.58	98.65	825.92		78.53	2441.14	247.04	2194.1
746.2	492.13	76.23	415.9		203	885.42	94.74	790.68		79.82	2366.39	239.72	2126.67
759	472.72	74.69	398.03		206.4	847.59	90.95	756.65		81.11	2293.87	232.37	2061.5
771.8	453.98	73.23	380.75		209.8	810.89	87.33	723.55		82.4	2221.35	225.24	1996.1
784.6	435.9	71.84	364.07		213.2	775.3	83.73	691.56		83.69	2149.94	218	1931.94
797.4	418.39	70.5	347.89		216.6	740.82	80.31	660.52		84.98	2079.65	210.88	1868.78
810.1	401.65	69.28	332.37		220.1	707.35	76.96	630.39		86.27	2010.48	204.06	1806.42
822.9	385.36	68.13	317.23		223.5	674.77	73.69	601.09		87.56	1942.42	197.16	1745.27
835.7	369.74	67.03	302.71		226.9	643.09	70.48	572.6		88.85	1874.37	190.44	1683.93
848.5	354.57	66.02	288.55		230.3	612.4	67.36	545.04		90.14	1808.54	183.93	1624.61
861.3	339.95	65.07	274.89		233.7	582.5	64.37	518.14		91.43	1741.6	177.12	1564.48
874	325.89	64.2	261.69		237.1	553.5	61.44	492.06		92.72	1676.89	170.71	1506.18
886.8	312.28	63.39	248.89		240.5	525.38	58.58	466.8		94.01	1612.18	164.12	1448.06
899.6	299.12	62.64	236.48		244	498.05	55.83	442.22		95.3	1548.58	157.8	1390.78
912.4	286.4	61.98	224.42		247.4	471.6	53.15	418.45		96.59	1486.11	151.58	1334.52
925.2	274.01	61.38	212.64		250.8	445.83	50.51	395.32		97.88	1423.63	145.21	1278.42
937.9	262.19	60.85	201.33		254.2	420.95	47.99	372.96		99.17	1362.26	139.09	1223.18
950.7	250.7	60.42	190.28		257.6	396.74	45.51	351.23		100.5	1302.02	133.07	1168.95
963.5	239.65	60.06	179.59		261	373.2	43.1	330.1		101.8	1241.77	126.91	1114.86
976.3	228.83	59.72	169.1		264.4	350.33	40.74	309.58		103	1182.64	120.98	1061.65
989.1	218.45	59.53	158.92		267.8	328.13	38.46	289.67		104.3	1124.62	115.16	1009.46
1002	208.41	59.38	149.04		271.3	306.59	36.21	270.38		105.6	1066.38	109.3	957.08
1015	198.82	59.25	139.57		274.7	285.73	34.06	251.67		106.9	1009.37	103.56	905.81
1027	189.44	59.13	130.32		278.1	265.65	31.96	233.69		108.2	953.14	97.89	855.25
1040	180.41	58.94	121.47		281.5	246.12	29.9	216.22		109.5	897.58	92.27	805.31
1053	171.71	58.81	112.9		284.9	227.27	27.91	199.36		110.8	842.8	86.72	756.07
1066	163.23	58.7	104.53		288.3	208.97	25.97	182.99		112.1	788.68	81.23	707.45
1079	155.08	58.48	96.6		291.7	191.34	24.09	167.25		113.4	735.47	75.9	659.57
1091	147.05	58.28	88.77		295.2	174.05	22.21	151.84		114.7	682.92	70.55	612.37
1104	139.24	58.12	81.12		298.6	157.2	20.37	136.83		115.9	631.15	65.32	565.82
1117	131.76	57.95	73.81		302	140.8	18.57	122.23		117.2	580.16	60.1	520.06
1130	124.51	57.7	66.81		305.4	124.73	16.76	107.97		118.5	530.07	55.02	475.05
1142	117.48	57.44	60.05		308.8	109.33	15.02	94.31		119.8	480.75	50	430.75
1155	110.65	57.22	53.44		312.2	94.69	13.34	81.35		121.1	432.33	45.05	387.28
1168	104.11	57.07	47.03		315.6	81	11.75	69.25		122.4	384.8	40.21	344.59
1181	97.78	56.76	41.02		319.1	68.44	10.28	58.16		123.7	338.06	35.43	302.63
1194	91.7	56.57	35.13		322.5	57.12	8.94	48.18		125	292.31	30.72	261.59
1206	85.82	56.25	29.56		325.9	46.8	7.69	39.11		126.3	247.46	26.11	221.35
1219	80.15	55.95	24.2		329.3	36.97	6.46	30.51		127.6	203.5	21.55	181.95
1232	74.68	55.69	18.99		332.7	27.14	4.88	22.27		128.8	160.44	17.09	143.35
1245	69.42	55.49	13.93		336.1	16.82	3.3	13.52		130.1	118.38	12.69	105.69
1257	64.34	55.29	9.05		339.5	5.52	1.38	4.14		131.4	77.34	8.38	68.96
1270	59.46	54.91	4.54		342.9	7.26	1.92	5.33		132.7	37.25	4.11	33.15
1283	54.76	54.54	0.21							134	-1.83	-0.23	-1.59

## Sheet: panel b (1.0 M_Earth)
slow rotator					moderate rotator					fast rotator
age [Myr]	total pressure [bar]	He pressure [bar]	H pressure [bar]		age [Myr]	total pressure [bar]	He pressure [bar]	H pressure [bar]		age [Myr]	total pressure [bar]	He pressure [bar]	H pressure [bar]
5	18403.2	1840.32	16562.9		5	18403.2	1840.32	16562.9		5	18403.2	1840.32	16562.9
59.65	13503.4	1354.39	12149		18.75	16275.3	1629.16	14646.2		7.16	18046.7	1804.66	16242
114.3	11105.2	1117.18	9988		32.5	14366	1438.04	12928		9.32	17701.6	1770.16	15931.4
168.9	9497.21	959.22	8537.99		46.25	12893.8	1291.95	11601.8		11.48	17368	1736.8	15631.2
223.6	8256.14	838	7418.14		60	11720.5	1175.57	10545		13.64	17034.5	1703.45	15331
278.3	7295.72	744.89	6550.83		73.75	10718.7	1076.16	9642.56		15.8	16712.4	1671.24	15041.2
332.9	6528.54	670.48	5858.06		87.5	9839.97	988.92	8851.05		17.96	16390.4	1640.67	14749.7
387.6	5894.78	609.52	5285.26		101.3	9087.73	914.23	8173.51		20.12	16068.3	1608.44	14459.9
442.2	5353.03	557.79	4795.25		115	8430.97	849	7581.97		22.28	15757.8	1577.35	14180.4
496.8	4894.1	514.37	4379.73		128.8	7852.42	792.31	7060.11		24.44	15447.2	1546.26	13900.9
551.5	4500.73	477.08	4023.66		142.5	7337.13	741.05	6596.08		26.6	15136.6	1515.18	13621.5
606.1	4161.43	445.27	3716.15		156.3	6875.9	695.84	6180.06		28.76	14849.1	1486.39	13362.7
660.8	3863.52	418.03	3445.49		170	6452.63	653.65	5798.97		30.92	14550	1456.46	13093.6
715.4	3598.98	393.73	3205.25		183.8	6054.66	614.55	5440.11		33.08	14262.5	1427.67	12834.8
770.1	3363.19	372.64	2990.55		197.5	5684.29	578.09	5106.2		35.24	13974.9	1398.89	12576
824.8	3152.7	353.73	2798.97		211.3	5346.13	544.77	4801.36		37.4	13698.9	1372.63	12326.3
879.4	2965.22	337.44	2627.78		225	5037.88	514.37	4523.51		39.56	13422.8	1344.97	12077.9
934	2793.84	322.41	2471.43		238.8	4753.78	486.31	4267.47		41.72	13146.8	1317.31	11829.5
988.7	2638.56	309.5	2329.06		252.5	4492.68	460.5	4032.18		43.88	12882.2	1290.8	11591.5
1043	2495.94	297.52	2198.42		266.3	4252.29	437.14	3815.16		46.04	12617.7	1264.29	11353.4
1098	2367.11	287.13	2079.98		280	4028	415.29	3612.72		48.2	12353.1	1237.79	11115.4
1153	2246.34	277.42	1968.92		293.8	3820.97	394.71	3426.26		50.36	12100.1	1212.43	10887.7
1207	2134.77	268.77	1866		307.5	3628.88	375.95	3252.93		52.52	11858.6	1189.41	10669.1
1262	2031.25	261.02	1770.24		321.3	3449.45	358.4	3091.05		54.68	11605.5	1164.03	10441.5
1317	1935.79	254.17	1681.62		335	3282.67	342.38	2940.29		56.84	11361.7	1139.58	10222.1
1371	1848.37	248.24	1600.14		348.8	3127.4	327.13	2800.27		59	11117.8	1115.12	10002.7
1426	1766.71	242.75	1523.96		362.5	2980.17	312.92	2667.25		61.16	10876.3	1090.89	9785.4
1481	1690.79	238.06	1452.73		376.3	2839.85	299.32	2540.53		63.32	10638.2	1067.01	9571.19
1535	1619.48	234.02	1385.47		390	2706.42	286.34	2420.08		65.48	10402.4	1043.36	9359.05
1590	1551.62	230.26	1321.36		403.8	2578.75	273.86	2304.89		67.64	10171.2	1021.19	9150.03
1645	1487.21	226.95	1260.26		417.5	2457.98	262.02	2195.96		69.8	9942.33	998.21	8944.12
1699	1426.25	224.06	1202.19		431.3	2344.11	251.05	2093.05		71.96	9716.89	975.58	8741.32
1754	1369.89	221.79	1148.1		445	2237.14	240.72	1996.42		74.12	9494.91	953.29	8541.62
1808	1314.68	219.68	1095		458.8	2134.77	230.77	1904		76.28	9275.22	931.23	8343.99
1863	1264.07	218.18	1045.89		472.5	2038.16	221.55	1816.61		78.44	9057.83	909.41	8148.42
1918	1215.76	217.14	998.63		486.3	1946.14	212.71	1733.43		80.6	8845.04	888.93	7956.12
1972	1170.9	216.62	954.29		500	1859.87	204.4	1655.47		82.76	8633.41	867.66	7765.75
2027	1128.81	216.28	912.53		513.8	1777.06	196.37	1580.69		84.92	8426.37	846.85	7579.52
2082	1088.66	215.88	872.78		527.5	1698.85	188.91	1509.93		87.08	8220.48	826.16	7394.32
2136	1051.05	215.47	835.59		541.3	1624.08	181.73	1442.35		89.24	8018.05	805.81	7212.23
2191	1015.51	215.29	800.22		555	1552.77	175	1377.77		91.4	7819.06	786.6	7032.47
2246	981.7	214.8	766.9		568.8	1484.91	168.54	1316.37		93.56	7622.38	766.81	6855.57
2300	949.84	214.57	735.27		582.5	1420.5	162.36	1258.13		95.72	7428	747.26	6680.74
2355	919.59	214.26	705.32		596.3	1359.54	156.62	1202.92		97.88	7237.06	728.05	6509.01
2410	890.83	213.8	677.03		610	1300.88	151.03	1149.85		100	7048.43	709.78	6338.65
2464	863.57	213.65	649.92		623.8	1244.52	145.73	1098.78		102.2	6863.25	691.13	6172.12
2519	837.58	213.33	624.25		637.5	1191.61	140.73	1050.88		104.4	6680.36	672.71	6007.65
2574	812.96	212.91	600.05		651.3	1140.54	135.95	1004.59		106.5	6499.78	654.53	5845.26
2628	789.38	212.66	576.72		665	1091.54	131.31	960.23		108.7	6321.5	637.21	5684.29
2683	767.07	212.48	554.59		678.8	1044.27	126.88	917.39		110.8	6146.67	619.58	5527.09
2738	745.68	212.44	533.23		692.5	998.83	122.66	876.18		113	5974.14	602.19	5371.95
2792	725.32	212.01	513.31		706.3	955.01	118.52	836.49		115.2	5802.76	584.92	5217.84
2847	705.88	211.62	494.26		720	912.8	114.65	798.15		117.3	5634.83	568.55	5066.28
2901	687.24	211.67	475.57		733.8	872.43	110.89	761.54		119.5	5469.2	551.84	4917.36
2956	669.53	211.37	458.16		747.5	833.78	107.31	726.47		121.6	5307.03	535.48	4771.55
3011	652.51	211.22	441.29		761.3	796.74	103.9	692.85		123.8	5146	519.75	4626.25
3065	636.29	211.06	425.23		775	761.43	100.59	660.85		126	4988.42	503.83	4484.59
3120	620.76	210.81	409.95		788.8	727.5	97.49	630.02		128.1	4833.14	488.15	4345
3175	605.81	210.34	395.47		802.5	694.95	94.58	600.37		130.3	4680.17	473.16	4207
3229	591.43	210.55	380.88		816.3	663.78	91.73	572.05		132.4	4529.49	457.93	4071.56
3284	577.63	210.26	367.37		830	633.88	89.06	544.82		134.6	4381.11	442.93	3938.18
3339	564.52	210.17	354.35		843.8	605.35	86.5	518.85		136.8	4235.04	428.59	3806.45
3393	551.75	210	341.75		857.5	577.86	84.08	493.78		138.9	4091.26	414.04	3677.23
3448	539.56	209.78	329.78		871.3	551.52	81.79	469.73		141.1	3949.79	400.11	3549.68
3503	527.83	209.71	318.12		885	526.33	79.58	446.75		143.2	3809.46	385.9	3423.57
3557	516.56	209.51	307.04		898.8	502.06	77.52	424.54		145.4	3672.59	372.4	3300.19
3612	505.74	208.97	296.77		912.5	478.71	75.54	403.17		147.6	3538.02	358.75	3179.26
3667	495.28	208.81	286.47		926.3	456.4	73.66	382.74		149.7	3405.74	345.34	3060.4
3721	485.15	209.05	276.1		940	434.89	71.89	363		151.9	3275.77	332.49	2943.28
3776	475.49	208.98	266.51		953.8	414.3	70.22	344.08		154	3148.1	319.53	2828.57
3831	466.18	208.85	257.33		967.5	394.52	68.65	325.87		156.2	3022.73	307.11	2715.62
3885	457.09	208.71	248.38		981.3	375.43	67.16	308.26		158.4	2898.51	294.78	2603.73
3940	448.35	208.57	239.78		995	357.25	65.81	291.45		160.5	2775.43	282.26	2493.17
3994	439.95	208.45	231.5		1009	339.65	64.5	275.15		162.7	2653.51	270.13	2383.39
4049	431.9	208.39	223.51		1023	322.86	63.31	259.55		164.8	2533.89	258.2	2275.69
4104	424.08	208.27	215.81		1036	306.64	62.19	244.46		167	2414.27	246.01	2168.26
4158	416.49	208.2	208.29		1050	291	61.17	229.83		169.2	2295.8	234.17	2061.63
4213	409.13	207.47	201.66		1064	276.05	60.23	215.81		171.3	2178.48	222.42	1956.06
4268	402	207.87	194.12		1078	261.56	59.37	202.18		173.5	2063.46	210.68	1852.78
4322	395.21	207.84	187.37		1091	247.52	58.59	188.93		175.6	1949.59	199.25	1750.34
4377	388.54	207.83	180.71		1105	234.07	57.91	176.16		177.8	1838.02	188.03	1649.99
4432	382.1	207.63	174.47		1119	220.95	57.27	163.68		180	1728.75	177.02	1551.73
4486	375.89	207.45	168.43		1133	208.42	56.77	151.64		182.1	1620.63	166.11	1454.52
4541	369.9	207.41	162.5		1146	196.34	56.37	139.97		184.3	1514.81	155.42	1359.39
4596	364.04	207.43	156.61		1160	184.72	56.08	128.64		186.4	1411.3	144.94	1266.36
4650	358.4	207.52	150.89		1174	173.57	55.84	117.73		188.6	1308.93	134.69	1174.24
4705	352.88	207.21	145.67		1188	162.98	55.58	107.41		190.8	1210.01	124.63	1085.38
4760	347.59	207.06	140.53		1201	152.75	55.4	97.35		192.9	1111.9	114.75	997.15
4814	342.41	206.96	135.46		1215	142.85	55.03	87.83		195.1	1016.09	104.96	911.13
4869	337.35	206.9	130.45		1229	133.42	54.78	78.64		197.2	922.35	95.46	826.88
4924	332.52	206.96	125.56		1243	124.45	54.66	69.79		199.4	830.56	86.13	744.43
4978	327.69	206.02	121.67		1256	115.71	54.2	61.51		201.6	740.73	76.96	663.77
5033	323.09	205.91	117.19		1270	107.39	53.87	53.53		203.7	652.85	68.03	584.83
5087	318.72	205.93	112.8		1284	99.42	53.62	45.8		205.9	566.93	59.24	507.69
5142	314.35	206.5	107.85		1298	91.8	53.39	38.41		208	482.85	50.6	432.25
5197	310.09	206.37	103.73		1311	84.49	53.03	31.47		210.2	400.84	42.17	358.68
5251	306.07	206.38	99.69		1325	77.51	52.56	24.95		212.4	320.79	33.91	286.88
5306	302.04	206.39	95.66		1339	70.82	52.15	18.67		214.5	242.58	25.79	216.79
5361	298.25	206.51	91.74		1353	64.43	51.83	12.6		216.7	166.2	17.82	148.39
5415	294.45	206.65	87.81		1366	58.33	51.45	6.88		218.8	91.84	9.97	81.87
5470	290.66	206.51	84.14		1380	52.5	52.5	0		221	19.33	2.18	17.16
