# Supplementary material for: Earth-mass planets with He atmospheres in the habitable zone of Sun-like stars
Source: Nat Astron. 2025 Jun 12;9(7):1022–30. doi: 10.1038/s41550-025-02550-6 (PMC12274132; doi:10.1038/s41550-025-02550-6)
Supplement: Supplementary file 3 — Data points for Fig. 3a,b. [file 41550_2025_2550_MOESM3_ESM.xlsx]

## Sheet: atmospheric profiles
0.97 M_Earth									1.00 M_Earth
panel a						panel b			panel a						panel b
altitude; [R_planet]	H density [1/cm^3]	H2 density [1/cm^3]	He density [1/cm^3]	e density [1/cm^3]		temperature [K]			altitude; [R_planet]	H density [1/cm^3]	H2 density [1/cm^3]	He density [1/cm^3]	e density [1/cm^3]		temperature [K]
1	0	2.92193e+18	1.31487e+19	0		248			1	0	2.92193e+18	3.57684e+18	0		248
1.004	0	1.93842e+18	8.72291e+18	0		248			1.004	0	2.51715e+18	2.93668e+18	0		248
1.009	0	1.28886e+18	5.79985e+18	0		248			1.009	0	2.18441e+18	2.54847e+18	0		248
1.014	0	7.66027e+17	3.44712e+18	0		248			1.014	0	1.90123e+18	2.2181e+18	0		248
1.018	0	6.85827e+17	3.08622e+18	0		248			1.018	0	1.65935e+18	1.93591e+18	0		248
1.022	0	4.11521e+17	1.85185e+18	0		248			1.022	0	1.45226e+18	1.6943e+18	0		248
1.027	0	3.21602e+17	1.44721e+18	0		248			1.027	0	1.27452e+18	1.48695e+18	0		248
1.032	0	2.3055e+17	1.03747e+18	0		248			1.032	0	1.12162e+18	1.30856e+18	0		248
1.036	0	1.88105e+17	8.46472e+17	0		248			1.036	0	9.89756e+17	1.15472e+18	0		248
1.04	0	1.53741e+17	6.91834e+17	0		248			1.04	0	8.75762e+17	1.02172e+18	0		248
1.045	0	1.2587e+17	5.66417e+17	0		248			1.045	0	7.76977e+17	9.06473e+17	0		248
1.05	0	1.03227e+17	4.64521e+17	0		248			1.05	0	6.91162e+17	8.06356e+17	0		248
1.054	0	8.47984e+16	3.81593e+17	0		248			1.054	0	6.16433e+17	7.19172e+17	0		248
1.058	0	6.97749e+16	3.13987e+17	0		248			1.058	0	5.512e+17	6.43066e+17	0		248
1.063	0	5.75067e+16	2.5878e+17	0		248			1.063	0	4.94119e+17	5.76472e+17	0		248
1.067	0	4.7472e+16	2.13624e+17	0		248			1.067	0	4.44053e+17	5.18062e+17	0		248
1.072	0	3.92506e+16	1.76628e+17	0		248			1.072	0	4.00036e+17	4.66709e+17	0		248
1.077	0	3.2504e+16	1.46268e+17	0		248			1.077	0	3.61247e+17	4.21455e+17	0		248
1.081	0	2.69589e+16	1.21315e+17	0		248			1.081	0	3.0679e+17	3.57922e+17	0		248
1.085	0	2.2394e+16	1.00773e+17	0		248			1.085	0	2.60068e+17	3.03412e+17	0		248
1.09	0	1.86303e+16	8.38362e+16	0		248			1.09	0	2.2109e+17	2.57938e+17	0		248
1.095	0	1.55223e+16	6.98502e+16	0		248			1.095	0	1.88476e+17	2.19889e+17	0		248
1.099	0	1.29519e+16	5.82835e+16	0		248			1.099	0	1.61123e+17	1.87977e+17	0		248
1.103	0	1.08229e+16	4.87029e+16	0		248			1.103	0	1.38115e+17	1.61135e+17	0		248
1.108	0	9056800000000000	4.07556e+16	0		248			1.108	0	1.18718e+17	1.38504e+17	0		248
1.113	0	7589820000000000	3.41542e+16	0		248			1.113	0	1.02318e+17	1.19371e+17	0		248
1.117	0	6369410000000000	2.86624e+16	0		248			1.117	0	8.84211e+16	1.03158e+17	0		248
1.121	0	5352680000000000	2.40871e+16	0		248			1.121	0	7.66125e+16	8.93812e+16	0		248
1.126	0	4504380000000000	2.02697e+16	0		248			1.126	0	6.65559e+16	7.76486e+16	0		248
1.131	0	3795680000000000	1.70805e+16	0		248			1.131	0	5.79687e+16	6.76301e+16	0		248
1.135	0	3202810000000000	1.44127e+16	0		248			1.135	0	5.062e+16	5.90566e+16	0		248
1.139	0	2706130000000000	1.21776e+16	0		248			1.139	0	4.43148e+16	5.17006e+16	0		248
1.144	0	2289440000000000	1.03025e+16	0		248			1.144	0	3.88935e+16	4.53758e+16	0		248
1.149	0	1939450000000000	8727520000000000	0		248			1.149	0	3.42204e+16	3.99238e+16	0		248
1.153	0	1645070000000000	7402810000000000	0		248			1.153	0	3.01837e+16	3.52143e+16	0		248
1.157	0	1397120000000000	6287040000000000	0		248			1.157	0	2.66882e+16	3.11362e+16	0		248
1.162	0	1188050000000000	5346220000000000	0		248			1.162	0	2.3655e+16	2.75975e+16	0		248
1.167	0	1011510000000000	4551780000000000	0		248			1.167	0	2.10168e+16	2.45197e+16	0		248
1.171	0	862249000000000	3880120000000000	0		248			1.171	0	1.87174e+16	2.18369e+16	0		248
1.175	0	735915000000000	3311620000000000	0		248			1.175	0	1.67086e+16	1.94934e+16	0		248
1.18	0	628834000000000	2829760000000000	0		248			1.18	0	1.49501e+16	1.74417e+16	0		248
1.185	0	537977000000000	2420890000000000	0		248			1.185	0	1.34072e+16	1.56417e+16	0		248
1.189	0	460781000000000	2073520000000000	0		248			1.189	0	1.20507e+16	1.40592e+16	0		248
1.194	0	395122000000000	1778050000000000	0		248			1.194	0	1.08555e+16	1.26648e+16	0		248
1.198	0	339205000000000	1526420000000000	0		248			1.198	0	9800250000000000	1.14336e+16	0		248
1.202	0	291532000000000	1311890000000000	0		248			1.202	0	8866510000000000	1.03443e+16	0		248
1.207	0	250839000000000	1128780000000000	0		248			1.207	0	8038670000000000	9378450000000000	0		248
1.212	0	216065000000000	972293000000000	0		248			1.212	0	7303220000000000	8520430000000000	0		248
1.216	0	186315000000000	838419000000000	0		248			1.216	0	6648500000000000	7756590000000000	0		248
1.22	0	160837000000000	723766000000000	0		248			1.22	0	6064480000000000	7075220000000000	0		248
1.225	0	138991000000000	625458000000000	0		248			1.225	0	5501340000000000	6418230000000000	0		248
1.23	0	120239000000000	541075000000000	0		248			1.23	0	4757340000000000	5550240000000000	0		248
1.234	0	104127000000000	468571000000000	0		248			1.234	0	4122170000000000	4809200000000000	0		248
1.238	0	90266700000000	406200000000000	0		248			1.238	0	3578860000000000	4175340000000000	0		248
1.243	0	78331600000000	352492000000000	0		248			1.243	0	3113420000000000	3632320000000000	0		248
1.248	0	68044300000000	306199000000000	0		248			1.248	0	2713910000000000	3166220000000000	0		248
1.252	0	59167000000000	266252000000000	0		248			1.252	0	2370430000000000	2765500000000000	0		248
1.256	0	51499000000000	231745000000000	0		248			1.256	0	2074560000000000	2420310000000000	0		248
1.261	0	44868700000000	201909000000000	0		248			1.261	0	1819260000000000	2122470000000000	0		248
1.266	0	39130400000000	176087000000000	0		248			1.266	0	1598540000000000	1864970000000000	0		248
1.27	0	34158800000000	153715000000000	0		248			1.27	0	1407400000000000	1641960000000000	0		248
1.274	0	29847200000000	134313000000000	0		248			1.274	0	1241550000000000	1448470000000000	0		248
1.279	0	26104400000000	117470000000000	0		248			1.279	0	1097390000000000	1280290000000000	0		248
1.284	0	22852300000000	102835000000000	0		248			1.284	0	971854000000000	1133830000000000	0		248
1.288	0	20023700000000	90106900000000	0		248			1.288	0	862341000000000	1006060000000000	0		248
1.292	0	17561400000000	79026300000000	0		248			1.292	0	766628000000000	894400000000000	0		248
1.297	0	15415800000000	69371100000000	0		248			1.297	0	682832000000000	796637000000000	0		248
1.302	0	13544500000000	60950100000000	0		248			1.302	0	609334000000000	710889000000000	0		248
1.306	0	11910900000000	53598800000000	0		248			1.306	0	544758000000000	635551000000000	0		248
1.31	0	10483500000000	47175600000000	0		248			1.31	0	478782000000000	558579000000000	0		248
1.315	0	9235160000000	41558200000000	0		248			1.315	0	414935000000000	484090000000000	0		248
1.319	0	8142490000000	36641200000000	0		248			1.319	0	360152000000000	420177000000000	0		248
1.324	0	7185200000000	32333400000000	0		248			1.324	0	313087000000000	365268000000000	0		248
1.329	0	6345790000000	28556100000000	0		248			1.329	0	272610000000000	318044000000000	0		248
1.333	0	5609150000000	25241200000000	0		248			1.333	0	237751000000000	277376000000000	0		248
1.337	0	4962120000000	22329500000000	0		248			1.337	0	207695000000000	242311000000000	0		248
1.342	0	4393320000000	19770000000000	0		248			1.342	0	181744000000000	212035000000000	0		248
1.347	0	3892880000000	17518000000000	0		248			1.347	0	159308000000000	185859000000000	0		248
1.351	0	3452210000000	15534900000000	0		248			1.351	0	139882000000000	163196000000000	0		248
1.355	0	3063830000000	13787200000000	0		248			1.355	0	123040000000000	143547000000000	0		248
1.36	0	2721300000000	12245900000000	0		248			1.36	0	108415000000000	126484000000000	0		248
1.365	0	2418960000000	10885300000000	0		248			1.365	0	95696400000000	111646000000000	0		248
1.369	0	2151860000000	9683390000000	0		248			1.369	0	84618700000000	98721800000000	0		248
1.373	0	1915710000000	8620700000000	0		248			1.373	0	74955600000000	87448200000000	0		248
1.378	0	1706780000000	7680510000000	0		248			1.378	0	66513000000000	77598500000000	0		248
1.383	0	1521770000000	6847980000000	0		248			1.383	0	59125200000000	68979400000000	0		248
1.387	0	1357820000000	6110180000000	0		248			1.387	0	52649900000000	61424900000000	0		248
1.391	0	1212430000000	5455950000000	0		248			1.391	0	46965900000000	54793600000000	0		248
1.396	0	1083390000000	4875270000000	0		248			1.396	0	41968200000000	48962900000000	0		248
1.401	0	968789000000	4359550000000	0		248			1.401	0	37567100000000	43828300000000	0		248
1.405	0	866929000000	3901180000000	0		248			1.405	0	33685000000000	39299200000000	0		248
1.409	0	776324000000	3493460000000	0		248			1.409	0	30255500000000	35298000000000	0		248
1.414	0	695681000000	3130560000000	0		248			1.414	0	27220800000000	31757600000000	0		248
1.419	0	623845000000	2807300000000	0		248			1.419	0	24190600000000	28222400000000	0		248
1.423	0	559814000000	2519170000000	0		248			1.423	0	21221000000000	24757900000000	0		248
1.427	0	502696000000	2262130000000	0		248			1.427	0	18635400000000	21741300000000	0		248
1.432	0	451713000000	2032710000000	0		248			1.432	0	16381900000000	19112200000000	0		248
1.437	0	406171000000	1827770000000	0		248			1.437	0	14416700000000	16819400000000	0		248
1.441	0	365465000000	1644590000000	0		248			1.441	0	12701200000000	14818100000000	0		248
1.446	0	329053000000	1480740000000	0		248			1.446	0	11202800000000	13070000000000	0		248
1.45	0	296461000000	1334080000000	0		248			1.45	0	9892830000000	11541600000000	0		248
1.454	0	267273000000	1202730000000	0		248			1.454	0	8746700000000	10204500000000	0		248
1.459	0	241110000000	1085000000000	0		248			1.459	0	7742990000000	9033490000000	0		248
1.464	0	217646000000	979409000000	0		248			1.464	0	6863280000000	8007150000000	0		248
1.468	0	196590000000	884656000000	0		248			1.468	0	6091470000000	7106710000000	0		248
1.472	0	177682000000	799569000000	0		248			1.472	0	5413710000000	6315990000000	0		248
1.477	0	160691000000	723110000000	0		248			1.477	0	4817900000000	5620880000000	0		248
1.482	0	145414000000	654361000000	0		248			1.482	0	4293610000000	5009220000000	0		248
1.486	0	131668000000	592507000000	0		248			1.486	0	3831740000000	4470370000000	0		248
1.49	0	119294000000	536824000000	0		248			1.49	0	3424420000000	3995150000000	0		248
1.495	0	108147000000	486663000000	0		248			1.495	0	3064770000000	3575570000000	0		248
1.5	0	98100000000	441450000000	0		248			1.5	0	2746860000000	3204670000000	0		248
1.504	0	89038100000	400672000000	0		248.1			1.504	0	2465500000000	2876420000000	0		248
1.508	0	80860200000	363871000000	0		248.1			1.508	0	2216180000000	2585550000000	0		248
1.513	0	73475600000	330640000000	0		248.1			1.513	0	1994980000000	2327480000000	0		248
1.518	0	66803400000	300615000000	0		248.1			1.518	0	1798490000000	2098240000000	0		248
1.522	0	60771400000	273472000000	0		248.1			1.522	0	1623720000000	1894330000000	0		248
1.526	0	55315100000	248918000000	0		248.1			1.526	0	1468060000000	1712740000000	0		248
1.531	0	50376600000	226695000000	0		248.1			1.531	0	1329260000000	1550800000000	0		248
1.536	0	45904200000	206569000000	0		248.1			1.536	0	1205320000000	1406210000000	0		248
1.54	0	41851700000	188332000000	0		248.1			1.54	0	1094510000000	1276930000000	0		248
1.544	0	38177500000	171799000000	0		248.1			1.544	0	995313000000	1161200000000	0		248
1.549	0	34844300000	156799000000	0		248.1			1.549	0	906391000000	1057460000000	0		248
1.554	0	31819000000	143186000000	0		248.2			1.554	0	826579000000	964342000000	0		248
1.558	0	29071800000	130823000000	0		248.2			1.558	0	754851000000	880659000000	0		248
1.562	0	26575500000	119590000000	0		248.2			1.562	0	690304000000	805354000000	0		248
1.567	0	24306100000	109378000000	0		248.2			1.567	0	632144000000	737502000000	0		248
1.571	1.09802	22242000000	100090000000	0		248.2			1.571	0	579673000000	676285000000	0		248
1.576	1.50458	20364200000	91640100000	0		248.2			1.576	0	532274000000	620986000000	0		248
1.581	2.06166	18655200000	83951400000	0		248.3			1.581	0	489402000000	570968000000	0		248
1.585	2.82501	17099400000	76955000000	0		248.3			1.585	0	450576000000	525672000000	0		248
1.589	3.871	15683100000	70591900000	0		248.3			1.589	0	415371000000	484600000000	0		248
1.594	5.30427	14393300000	64809500000	0		248.3			1.594	0	383410000000	447312000000	0		248
1.599	7.26823	13217300000	59560400000	0		248.4			1.599	0	354359000000	413419000000	0		248
1.603	72009300	12142300000	54802400000	0		248.4			1.603	0	327920000000	382573000000	0		248
1.607	134281000	11153900000	50494700000	0		248.4			1.607	0	303830000000	354468000000	0		248
1.612	238511000	10235200000	46594800000	41.4176		248.5			1.612	0	281854000000	328830000000	0		248
1.617	404643000	9366090000	43057800000	210.505		248.5			1.617	0	261783000000	305414000000	0		248.1
1.621	656730000	8523670000	39833900000	832.087		248.6			1.621	0	243431000000	284003000000	0		248.1
1.625	1019970000	7683320000	36869400000	2982.33		248.6			1.625	1.32426	226631000000	264403000000	0		248.1
1.63	1514590000	6822640000	34108800000	9004.74		248.7			1.63	2.07686	211235000000	246441000000	0		248.1
1.635	2146600000	5926950000	31499600000	22077.8		248.7			1.635	3.25717	197108000000	229959000000	0		248.1
1.639	2897520000	4995690000	28997800000	45365.7		248.8			1.639	5.10825	184130000000	214818000000	0		248.1
1.643	3717140000	4047650000	26574900000	82702.1		248.8			1.643	8.01133	172200000000	200900000000	0		248.1
1.648	4524580000	3121850000	24224600000	139342		248.9			1.648	12.5643	161217000000	188087000000	0		248.1
1.653	5221310000	2271510000	21964800000	219067		249			1.653	19.7047	151097000000	176280000000	0		248.1
1.657	5717020000	1550300000	19833600000	321129		249.1			1.657	30.9031	141762000000	165389000000	0		248.1
1.661	5961680000	993710000	17878300000	440206		249.2			1.661	48.4657	133141000000	155331000000	0		248.1
1.666	5966260000	605050000	16138500000	568979		249.2			1.666	76.0094	125172000000	146033000000	0		248.1
1.671	5793110000	357092000	14631800000	701592		249.4			1.671	119.206	117797000000	137430000000	0		248.1
1.675	5520360000	208877000	13349800000	835500		249.5			1.675	186.953	110966000000	129461000000	0		248.1
1.679	5210150000	123202000	12264900000	970815		249.6			1.679	293.201	104631000000	122070000000	0		248.2
1.684	4898770000	73983000	11341200000	1108700		249.8			1.684	459.83	98752400000	115211000000	0		248.2
1.688	4602260000	45378200	10543800000	1250210		249.9			1.688	721.157	93292000000	108841000000	0		248.2
1.693	4325270000	28416100	9842520000	1395840		250.1			1.693	1131	88214300000	102917000000	0		248.2
1.698	4067470000	18130000	9214410000	1545560		250.2			1.698	1773.76	83488200000	97402900000	0		248.2
1.702	3826980000	11758300	8642820000	1698890		250.4			1.702	2781.81	79085200000	92266000000	0		248.2
1.706	3601800000	7735770	8116190000	1855070		250.6			1.706	4362.75	74978600000	87475000000	0		248.2
1.711	3390210000	5153850	7626600000	2013160		250.8			1.711	6842.15	71145100000	83002500000	0		248.2
1.716	3190870000	3472520	7168610000	2171970		251			1.716	10730.6	67565000000	78825900000	0		248.2
1.72	3002730000	2363630	6738410000	2330500		251.3			1.72	16829	64218200000	74921200000	0		248.3
1.724	2824960000	1623910	6333230000	2487600		251.5			1.724	26393.1	61086200000	71267200000	0		248.3
1.729	2656910000	1125360	5951010000	2642140		251.7			1.729	41392.6	58152600000	67844600000	0		248.3
1.734	2497990000	786145	5590100000	2793000		252			1.734	64916.5	55401500000	64635100000	1.55941		248.3
1.738	2347730000	553334	5249230000	2939140		252.3			1.738	101809	52821200000	61624700000	2.44564		248.3
1.742	2205730000	392252	4927310000	3079600		252.6			1.742	159669	50399200000	58799100000	3.83553		248.4
1.747	2071580000	279942	4623370000	3213500		252.9			1.747	250411	48123400000	56143900000	6.01531		248.4
1.752	1944930000	201078	4336570000	3340070		253.2			1.752	392722	45982400000	53646200000	9.43389		248.4
1.756	1825470000	145325	4066140000	3458670		253.5			1.756	615911	43966900000	51294800000	14.7953		248.4
1.76	1712900000	105657	3811370000	3568800		253.9			1.76	965940	42069600000	49081200000	23.2036		248.4
1.765	1606900000	77258.3	3571570000	3670050		254.2			1.765	1514900	40281300000	46995100000	36.3905		248.5
1.77	1507200000	56809.3	3346080000	3762170		254.6			1.77	2375830	38593700000	45026500000	57.0717		248.5
1.774	1413520000	41999.9	3134270000	3845030		255			1.774	3726040	37000000000	43167600000	89.5063		248.5
1.778	1325550000	31216.3	2935470000	3918570		255.4			1.778	5843600	35494900000	41412700000	140.374		248.5
1.783	1243040000	23321.4	2749060000	3982880		255.9			1.783	9164590	34071600000	39754000000	220.15		248.6
1.788	1165710000	17511	2574420000	4038110		256.3			1.788	14372900	32722700000	38183700000	345.264		248.6
1.792	1093270000	13214	2410910000	4084470		256.8			1.792	22541200	31443500000	36697400000	541.481		248.6
1.796	1025450000	10018.9	2257920000	4122250		257.3			1.796	35351700	30228200000	35290500000	849.212		248.6
1.801	961994000	7631.78	2114840000	4151770		257.8			1.801	55442500	29068200000	33956100000	1331.83		248.7
1.806	902637000	5840.38	1981090000	4173410		258.3			1.806	86951200	27955400000	32690100000	2088.72		248.7
1.81	847125000	4488.91	1856080000	4187550		258.8			1.81	136367000	26880100000	31489400000	3275.77		248.7
1.815	795221000	3465.29	1739280000	4194600		259.4			1.815	213865000	25826800000	30348600000	5137.43		248.8
1.819	746695000	2686.01	1630160000	4194990		259.9			1.819	335408000	24776000000	29264100000	8057.1		248.8
1.823	701328000	2090.27	1528230000	4189140		260.5			1.823	526024000	23702200000	28233600000	12636		248.8
1.828	658910000	1632.88	1433000000	4177470		261.1			1.828	824970000	22568400000	27252700000	19817.3		248.9
1.833	619248000	1280.62	1344040000	4160420		261.7			1.833	1293810000	21328300000	26318500000	31079.6		248.9
1.837	582159000	1007.88	1260930000	4138400		262.4			1.837	2029100000	19927100000	25429400000	48742.6		249
1.841	547469000	795.784	1183280000	4111820		263			1.841	3182260000	18303100000	24581300000	76443.6		249
1.846	515016000	630.886	1110710000	4081070		263.7			1.846	4990780000	15436500000	22561800000	119887		249
1.851	484651000	501.468	1042880000	4046530		264.4			1.851	10161400000	11569400000	19424500000	175266		249.1
1.855	456232000	400.012	979469000	4008580		265.1			1.855	12275300000	8325960000	16873500000	294875		249.2
1.859	429627000	319.99	920177000	3967550		265.8			1.859	13833700000	5633760000	14641500000	450213		249.2
1.864	404714000	256.737	864725000	3923790		266.5			1.864	14860700000	3737020000	13027600000	633209		249.3
1.869	381379000	206.524	812852000	3877600		267.3			1.869	15330900000	2394970000	11736000000	837323		249.4
1.873	359515000	166.567	764312000	3829280		268			1.873	15168800000	1448250000	10536800000	1050050		249.5
1.877	339023000	134.85	718882000	3779110		268.8			1.877	14608400000	855260000	9517880000	1264080		249.6
1.882	319811000	109.21	676350000	3727350		269.6			1.882	13855000000	504572000	8669090000	1477990		249.7
1.887	301794000	88.711	636518000	3674230		270.4			1.887	13012600000	299354000	7938080000	1690890		249.8
1.891	284891000	72.4067	599209000	3619990		271.2			1.891	12155500000	179752000	7298350000	1902860		249.9
1.895	269029000	58.9827	564249000	3564840		272			1.895	11313600000	109324000	6724880000	2112830		250
1.9	254138000	48.3154	531482000	3508950		272.9			1.9	10514200000	67559500	6209600000	2320640		250.2
1.905	240156000	39.5927	500764000	3452530		273.7			1.905	9757290000	42331800	5738450000	2524310		250.3
1.909	227020000	32.5685	471954000	3395710		274.6			1.909	9053810000	26950700	5309950000	2723540		250.5
1.913	214677000	26.8246	444929000	3338660		275.4			1.913	8396520000	17386200	4915170000	2916110		250.7
1.918	203075000	22.1059	419570000	3281510		276.3			1.918	7789700000	11381500	4553990000	3101760		250.9
1.923	192165000	18.2849	395767000	3224390		277.2			1.923	7225090000	7539410	4219970000	3278280		251.1
1.927	181904000	15.164	373419000	3167400		278.1			1.927	6705820000	5062480	3914000000	3445990		251.3
1.931	172248000	12.5766	352429000	3110640		279			1.931	6222500000	3433740	3630000000	3602470		251.5
1.936	163160000	10.458	332711000	3054210		279.9			1.936	5778450000	2357850	3369560000	3748710		251.8
1.94	154603000	8.67967	314181000	2998190		280.8			1.94	5365450000	1633620	3127660000	3882430		252
1.945	146543000	7.2681	296763000	2942650		281.7			1.945	4985300000	1144020	2905210000	4004820		252.3
1.95	138950000	6.05039	280387000	2887650		282.7			1.95	4632330000	807795	2698800000	4114450		252.6
1.954	131794000	5.00527	264984000	2833250		283.6			1.954	4307230000	575884	2508780000	4212490		252.9
1.958	125047000	4.22632	250493000	2779500		284.5			1.958	4005120000	413528	2332280000	4297680		253.2
1.963	118684000	3.51816	236856000	2726440		285.5			1.963	3727060000	299609	2169870000	4371730		253.5
1.968	112682000	2.97586	224021000	2674110		286.4			1.968	3468340000	218430	2018780000	4433270		253.9
1.972	107018000	2.53011	211935000	2622540		287.4			1.972	3230000000	160537	1879630000	4484280		254.2
1.976	101671000	2.12411	200552000	2571760		288.3			1.976	3008230000	118655	1750170000	4523640		254.6
1.981	96622000	1.79746	189828000	2521780		289.3			1.981	2803620000	88332	1630760000	4553250		255
1.986	91853100	1.49988	179723000	2472640		290.2			1.986	2613230000	66097.1	1519650000	4572290		255.4
1.99	87347300	1.26743	170198000	2424330		291.2			1.99	2437430000	49783.8	1417070000	4582630		255.8
1.994	82300000	1.04489	159578000	2365710		292.2			1.994	2273810000	37673.1	1321610000	4583640		256.3
1.999	77431500	0	149367000	2306370		293.1			1.999	2122530000	28676.7	1233360000	4577000		256.7
2.003	72889800	0	139871000	2248670		294.1			2.003	1981910000	21929.9	1151340000	4562540		257.2
2.008	68650300	0	131033000	2192590		295.1			2.008	1851490000	16853.3	1075280000	4541230		257.7
2.013	64691700	0	122806000	2138100		296.1			2.013	1730580000	13015.3	1004770000	4513800		258.2
2.017	60992900	0	115144000	2085180		297.1			2.017	1618030000	10090.9	939154000	4480250		258.7
2.022	57535800	0	108006000	2033790		298.1			2.022	1513880000	7862.96	878434000	4442070		259.2
2.026	54302700	0	101352000	1983910		299.1			2.026	1416730000	6147.38	821807000	4398690		259.8
2.03	51277900	0	95147300	1935490		300.2			2.03	1326790000	4829.16	769390000	4351760		260.4
2.035	48446500	0	89359500	1888520		301.2			2.035	1242880000	3805.83	720500000	4300730		260.9
2.039	45794900	0	83958500	1842940		302.3			2.039	1165060000	3011.77	675159000	4246900		261.5
2.044	43310600	0	78915900	1798730		303.3			2.044	1092510000	2391.19	632899000	4190080		262.1
2.049	40981900	0	74206500	1755850		304.4			2.049	1025070000	1905.62	593621000	4131090		262.8
2.053	38797900	0	69806100	1714250		305.5			2.053	962234000	1523.56	557030000	4070050		263.4
2.058	36748900	0	65693200	1673920		306.5			2.058	903716000	1222.04	522961000	4007420		264.1
2.062	34825500	0	61847200	1634800		307.6			2.062	849192000	983.382	491223000	3943510		264.7
2.067	33019200	0	58249600	1596870		308.7			2.067	798350000	793.73	461633000	3878560		265.4
2.071	31322100	0	54882800	1560080		309.8			2.071	750954000	642.562	434055000	3812920		266.1
2.075	29726900	0	51731000	1524400		310.9			2.075	706718000	521.587	408321000	3746740		266.8
2.08	28226700	0	48779100	1489800		312			2.08	665447000	424.683	384317000	3680320		267.5
2.084	26815300	0	46013600	1456250		313.1			2.084	626900000	346.754	361901000	3613800		268.2
2.089	25486700	0	43421600	1423700		314.2			2.089	590901000	283.836	340972000	3547410		269
2.094	24235600	0	40991300	1392120		315.3			2.094	557254000	233.037	321415000	3481260		269.7
2.098	23056900	0	38711800	1361500		316.4			2.098	525801000	191.74	303137000	3415530		270.5
2.103	21945900	0	36572900	1331780		317.5			2.103	496380000	158.149	286043000	3350310		271.3
2.107	20898300	0	34565200	1302950		318.6			2.107	468850000	130.741	270053000	3285740		272
2.111	19909900	0	32680000	1274970		319.7			2.111	443077000	108.439	255086000	3221880		272.8
2.116	18727500	0	30485400	1233180		320.8			2.116	418938000	90.1171	241072000	3158850		273.6
2.12	17516100	0	28229400	1191170		321.9			2.12	396319000	75.0191	227943000	3096690		274.5
2.125	16398600	0	26152700	1152520		323			2.125	375115000	62.6262	215639000	3035470		275.3
2.13	15365200	0	24240700	1116350		324.2			2.13	355228000	52.3722	204102000	2975240		276.1
2.134	14407700	0	22483100	1081520		325.3			2.134	336569000	43.8882	193280000	2916050		276.9
2.139	13520300	0	20864500	1048330		326.5			2.139	319052000	36.9093	183124000	2857920		277.8
2.143	12696700	0	19375100	1016190		327.8			2.143	302601000	31.055	173588000	2800890		278.6
2.147	11932300	0	18002400	985415		329			2.147	286117000	25.9126	164040000	2736810		279.5
2.152	11221900	0	16737800	955583		330.3			2.152	270358000	21.5827	154913000	2674370		280.4
2.156	10561600	0	15571100	926934		331.5			2.156	255567000	18.0386	146348000	2613730		281.3
2.161	9947120	0	14495100	899157		332.9			2.161	241675000	15.0635	138308000	2554680		282.2
2.166	9375100	0	13501400	872424		334.2			2.166	228628000	12.5903	130758000	2496790		283.1
2.17	8842030	0	12584000	846499		335.5			2.17	216366000	10.5943	123665000	2440260		284
2.175	8345110	0	11735800	821502		336.9			2.175	204841000	8.88152	117000000	2384860		284.9
2.179	7881410	0	10951900	797253		338.3			2.179	194002000	7.48406	110735000	2330780		285.8
									2.183	183806000	6.27307	104843000	2277860		286.8
									2.188	174212000	5.31417	99301100	2226200		287.7
									2.192	165180000	4.49465	94086000	2175700		288.7
									2.197	156674000	3.79902	89176500	2126420		289.7
									2.201	148662000	3.21339	84553700	2078290		290.6
									2.206	141112000	2.72526	80198900	2031340		291.6
									2.211	133995000	2.30148	76095500	1985500		292.6
									2.215	127283000	1.97691	72227500	1940800		293.6
									2.22	120951000	1.67991	68580200	1897180		294.7
									2.224	114976000	1.42703	65139800	1854650		295.7
									2.228	109336000	1.21349	61893500	1813170		296.7
									2.233	104010000	1.05192	58829300	1772720		297.8
									2.237	98978900	0	55936200	1733280		298.8
									2.242	94224700	0	53203500	1694820		299.9
									2.247	89730700	0	50621600	1657330		301
									2.251	85481200	0	48181300	1620780		302.1
									2.256	81461500	0	45874100	1585140		303.1
									2.26	77658000	0	43692000	1550400		304.2
									2.264	74057900	0	41627700	1516530		305.4
									2.269	70649000	0	39674000	1483500		306.5
									2.273	67420200	0	37824500	1451310		307.6
									2.278	64361000	0	36073100	1419910		308.7
									2.283	61461600	0	34414000	1389300		309.9
									2.287	58712600	0	32841900	1359450		311
									2.292	56105400	0	31351700	1330330		312.2
									2.296	53631900	0	29938800	1301940		313.4
									2.3	51284600	0	28598700	1274250		314.5
									2.305	49056200	0	27327300	1247230		315.7
									2.309	46940100	0	26120600	1220880		316.9
									2.314	44929900	0	24975100	1195160		318.1
									2.318	43019800	0	23887300	1170070		319.3
									2.323	41204200	0	22853900	1145590		320.6
									2.328	39477900	0	21872000	1121700		321.8
									2.332	37836000	0	20938800	1098380		323
									2.337	36273800	0	20051500	1075610		324.2
									2.341	34787200	0	19207600	1053380		325.5
									2.345	33371900	0	18404800	1031680		326.7
									2.35	32024100	0	17640900	1010490		328
									2.354	30740300	0	16913700	989789		329.3
									2.359	29517000	0	16221400	969573		330.6
									2.364	28351000	0	15561900	949825		331.8
									2.368	27239400	0	14933700	930532		333.1
									2.373	26179200	0	14335000	911681		334.4
									2.377	25167800	0	13764300	893260		335.7
									2.381	24202600	0	13220200	875257		337
									2.386	23281400	0	12701200	857661		338.3
									2.39	22401700	0	12206100	840460		339.7
									2.395	21561600	0	11733600	823645		341
									2.4	20758900	0	11282600	807205		342.3
									2.404	19991900	0	10852000	791129		343.7
									2.409	19258700	0	10440700	775409		345
									2.413	18557700	0	10047800	760034		346.4
									2.417	17887100	0	9672370	744997		347.7
									2.422	17245600	0	9313510	730288		349.1
									2.426	16631700	0	8970410	715900		350.5
									2.431	16044100	0	8642290	701823		351.8
									2.436	15481500	0	8328430	688050		353.2
									2.44	14942600	0	8028110	674574		354.6
									2.445	14426300	0	7740680	661388		356
									2.449	13931600	0	7465520	648484		357.4
									2.454	13457400	0	7202040	635855		358.7
									2.458	13002800	0	6949670	623496		360.1
									2.462	12566700	0	6707890	611399		361.6
									2.467	12148500	0	6476200	599559		363
									2.471	11747100	0	6254110	587969		364.4
									2.476	11362000	0	6041180	576624		365.8
									2.481	10992200	0	5836980	565519		367.2
									2.485	10637100	0	5641110	554647		368.6
									2.49	10296000	0	5453170	544003		370
									2.494	9968310	0	5272800	533583		371.5
									2.498	9653410	0	5099660	523381		372.9
									2.503	9350710	0	4933420	513393		374.3
									2.507	9059680	0	4773760	503614		375.8
									2.512	8779800	0	4620380	494039		377.2
									2.517	8510570	0	4473010	484664		378.6
									2.521	8251530	0	4331370	475485		380.1
									2.526	8002230	0	4195210	466497		381.5
									2.53	7762250	0	4064290	457697		382.9
									2.534	7531180	0	3938380	449080		384.4
									2.539	7308640	0	3817250	440642		385.8
									2.543	7094260	0	3700700	432380		387.3
									2.548	6887710	0	3588530	424290		388.7
									2.553	6688640	0	3480550	416369		390.2
									2.557	6496750	0	3376590	408612		391.6
									2.562	6311730	0	3276460	401016		393.1
									2.566	6133290	0	3180010	393579		394.5
									2.571	5961160	0	3087070	386296		395.9
									2.575	5795090	0	2997510	379165		397.4
									2.579	5634820	0	2911180	372182		398.8
									2.584	5480120	0	2827950	365345		400.3
									2.588	5330760	0	2747680	358649		401.7
									2.593	5186530	0	2670260	352093		403.2
									2.598	5047220	0	2595560	345673		404.6
									2.602	4912630	0	2523480	339386		406.1
