# Supplementary material for: Earth-mass planets with He atmospheres in the habitable zone of Sun-like stars
Source: Nat Astron. 2025 Jun 12;9(7):1022–30. doi: 10.1038/s41550-025-02550-6 (PMC12274132; doi:10.1038/s41550-025-02550-6)
Supplement: Supplementary file 4 — Data points for Fig. 4. [file 41550_2025_2550_MOESM4_ESM.xlsx]

## Sheet: transit depth
wavelength [A]	He:30%	He:50%	He:70%
1082.5	0.0946497	0.0940508	0.093446
1082.51	0.0946497	0.0940508	0.093446
1082.51	0.0946497	0.0940508	0.093446
1082.52	0.0946497	0.0940508	0.093446
1082.52	0.0946497	0.0940508	0.093446
1082.53	0.0946497	0.0940508	0.093446
1082.53	0.0946497	0.0940508	0.093446
1082.54	0.0946497	0.0940508	0.093446
1082.54	0.0946497	0.0940508	0.093446
1082.55	0.0946497	0.0940508	0.093446
1082.55	0.0946497	0.0940508	0.093446
1082.56	0.0946497	0.0940508	0.093446
1082.56	0.0946497	0.0940508	0.093446
1082.57	0.0946497	0.0940508	0.093446
1082.57	0.0946497	0.0940508	0.093446
1082.58	0.0946497	0.0940508	0.093446
1082.58	0.0946497	0.0940508	0.093446
1082.59	0.0946497	0.0940508	0.093446
1082.59	0.0946497	0.0940508	0.093446
1082.6	0.0946497	0.0940508	0.093446
1082.6	0.0946497	0.0940508	0.093446
1082.61	0.0946497	0.0940508	0.093446
1082.61	0.0946497	0.0940508	0.093446
1082.62	0.0946497	0.0940508	0.093446
1082.62	0.0946497	0.0940508	0.093446
1082.63	0.0946497	0.0940508	0.093446
1082.63	0.0946497	0.0940508	0.093446
1082.64	0.0946497	0.0940508	0.093446
1082.64	0.0946497	0.0940508	0.093446
1082.65	0.0946497	0.0940508	0.093446
1082.65	0.0946497	0.0940508	0.093446
1082.66	0.0946497	0.0940508	0.093446
1082.66	0.0946497	0.0940508	0.093446
1082.67	0.0946497	0.0940508	0.093446
1082.67	0.0946497	0.0940508	0.093446
1082.68	0.0946497	0.0940508	0.093446
1082.68	0.0946497	0.0940508	0.093446
1082.69	0.0946497	0.0940508	0.093446
1082.69	0.0946497	0.0940508	0.093446
1082.7	0.0946497	0.0940508	0.093446
1082.7	0.0946497	0.0940508	0.093446
1082.71	0.0946497	0.0940508	0.093446
1082.71	0.0946497	0.0940508	0.093446
1082.72	0.0946497	0.0940508	0.093446
1082.72	0.0946497	0.0940508	0.093446
1082.73	0.0946497	0.0940508	0.093446
1082.73	0.0946497	0.0940508	0.093446
1082.74	0.0946497	0.0940508	0.093446
1082.74	0.0946497	0.0940508	0.093446
1082.75	0.0946497	0.0940508	0.093446
1082.75	0.0946497	0.0940508	0.093446
1082.76	0.0946497	0.0940508	0.093446
1082.76	0.0946497	0.0940508	0.093446
1082.77	0.0946497	0.0940508	0.093446
1082.77	0.0946497	0.0940508	0.093446
1082.78	0.0946497	0.0940508	0.093446
1082.78	0.0946497	0.0940508	0.093446
1082.79	0.0946497	0.0940508	0.093446
1082.79	0.0946497	0.0940508	0.093446
1082.8	0.0946497	0.0940508	0.093446
1082.8	0.0946497	0.0940508	0.093446
1082.81	0.0946497	0.0940508	0.093446
1082.81	0.0946497	0.0940508	0.093446
1082.82	0.0946497	0.0940508	0.093446
1082.82	0.0946497	0.0940508	0.093446
1082.83	0.0946497	0.0940508	0.093446
1082.83	0.0946497	0.0940508	0.093446
1082.84	0.0946497	0.0940508	0.093446
1082.84	0.0946497	0.0940508	0.093446
1082.85	0.0946497	0.0940508	0.093446
1082.85	0.0946497	0.0940508	0.093446
1082.86	0.0946497	0.0940508	0.093446
1082.86	0.0946497	0.0940508	0.093446
1082.87	0.0946497	0.0940508	0.093446
1082.87	0.0946497	0.0940508	0.093446
1082.88	0.0946497	0.0940508	0.093446
1082.88	0.0946497	0.0940508	0.093446
1082.89	0.0946497	0.0940508	0.093446
1082.89	0.0946497	0.0940508	0.093446
1082.9	0.0946497	0.0940508	0.093446
1082.9	0.0946497	0.0940508	0.093446
1082.91	0.0946497	0.0940508	0.093446
1082.91	0.0946497	0.0940508	0.093446
1082.92	0.0946497	0.0940508	0.093446
1082.92	0.0946497	0.0940508	0.093446
1082.93	0.0946497	0.0940508	0.093446
1082.93	0.0946497	0.0940508	0.093446
1082.94	0.0946497	0.0940508	0.093446
1082.94	0.0946497	0.0940508	0.093446
1082.95	0.0946497	0.0940508	0.093446
1082.95	0.0946497	0.0940508	0.093446
1082.96	0.0946497	0.0940508	0.093446
1082.96	0.0946497	0.0940508	0.093446
1082.97	0.0946497	0.0940508	0.093446
1082.97	0.0946497	0.0940508	0.093446
1082.98	0.0946497	0.0940508	0.093446
1082.98	0.0946497	0.0940508	0.093446
1082.99	0.0946497	0.0940508	0.093446
1082.99	0.0946497	0.0940508	0.093446
1083	0.0946497	0.0940508	0.093446
1083	0.0946497	0.0940508	0.093446
1083.01	0.0946497	0.0940508	0.093446
1083.01	0.0946497	0.0940508	0.093446
1083.02	0.0946497	0.0940508	0.093446
1083.02	0.0946497	0.0940508	0.093446
1083.03	0.0946497	0.0940508	0.093446
1083.03	0.0946497	0.0940508	0.093446
1083.04	0.0946497	0.0940508	0.093446
1083.04	0.0946497	0.0940508	0.093446
1083.05	0.0946497	0.0940508	0.093446
1083.05	0.0946497	0.0940508	0.093446
1083.06	0.0946497	0.0940508	0.093446
1083.06	0.0946497	0.0940508	0.093446
1083.07	0.0946497	0.0940508	0.093446
1083.07	0.0946497	0.0940508	0.093446
1083.08	0.0946497	0.0940508	0.093446
1083.08	0.0946497	0.0940508	0.093446
1083.09	0.0946497	0.0940508	0.093446
1083.09	0.0946497	0.0940508	0.093446
1083.1	0.0946497	0.0940508	0.093446
1083.1	0.0946497	0.0940508	0.093446
1083.11	0.0946497	0.0940508	0.093446
1083.11	0.0946497	0.0940508	0.093446
1083.12	0.0946497	0.0940508	0.093446
1083.12	0.0946497	0.0940508	0.093446
1083.13	0.0946497	0.0940508	0.093446
1083.13	0.0946497	0.0940508	0.093446
1083.14	0.0946497	0.0940508	0.093446
1083.14	0.0946497	0.0940508	0.093446
1083.15	0.0946497	0.0940508	0.093446
1083.15	0.0946497	0.0940508	0.093446
1083.16	0.0946497	0.0940508	0.093446
1083.16	0.0946497	0.0940508	0.093446
1083.17	0.0946497	0.0940508	0.093446
1083.17	0.0946497	0.0940508	0.093446
1083.18	0.0946497	0.0940508	0.093446
1083.18	0.0946498	0.0940513	0.0934464
1083.19	0.0946624	0.0940793	0.0934646
1083.19	0.0950469	0.0948163	0.0939274
1083.2	0.100146	0.103525	0.099248
1083.2	0.129428	0.149899	0.127081
1083.21	0.186852	0.238144	0.179694
1083.21	0.202726	0.265407	0.196404
1083.22	0.150661	0.187975	0.150664
1083.22	0.107484	0.11778	0.10825
1083.23	0.09595	0.096814	0.0952291
1083.23	0.0947079	0.0941991	0.093546
1083.24	0.0946508	0.0940545	0.0934486
1083.24	0.0946497	0.0940508	0.0934461
1083.25	0.0946497	0.0940508	0.093446
1083.25	0.0946497	0.0940508	0.093446
1083.26	0.0946497	0.0940508	0.093446
1083.26	0.0946497	0.0940508	0.093446
1083.27	0.0946497	0.0940508	0.093446
1083.27	0.0946497	0.0940508	0.093446
1083.28	0.0946497	0.0940508	0.093446
1083.28	0.0946497	0.0940508	0.093446
1083.29	0.0946497	0.0940508	0.093446
1083.29	0.0946497	0.0940508	0.093446
1083.3	0.0946497	0.0940508	0.093446
1083.3	0.106692	0.112278	0.102534
1083.31	0.133618	0.155225	0.127663
1083.31	0.193523	0.253361	0.185719
1083.32	0.296691	0.42599	0.28848
1083.32	0.429284	0.651348	0.422695
1083.33	0.544699	0.849466	0.539612
1083.33	0.58641	0.921256	0.579493
1083.34	0.531269	0.825905	0.51924
1083.34	0.409595	0.617102	0.393258
1083.35	0.279093	0.39581	0.262796
1083.35	0.182156	0.234252	0.16968
1083.36	0.127152	0.14466	0.119332
1083.36	0.104215	0.108355	0.0995073
1083.37	0.0964057	0.0964064	0.0931874
1083.37	0.0942874	0.09329	0.0915968
1083.38	0.0938269	0.0926422	0.091279
1083.38	0.0937463	0.0925345	0.0912284
1083.39	0.093735	0.0925202	0.0912219
1083.39	0.0937337	0.0925186	0.0912213
1083.4	0.0937336	0.0925185	0.0912212
1083.4	0.0937335	0.0925185	0.0912212
1083.41	0.0937335	0.0925185	0.0912212
1083.41	0.0937335	0.0925185	0.0912212
1083.42	0.0937335	0.0925185	0.0912212
1083.42	0.0937335	0.0925185	0.0912212
1083.43	0.0937335	0.0925185	0.0912212
1083.43	0.0937335	0.0925185	0.0912212
1083.44	0.0937335	0.0925185	0.0912212
1083.44	0.0937335	0.0925185	0.0912212
1083.45	0.0937335	0.0925185	0.0912212
1083.45	0.0937335	0.0925185	0.0912212
1083.46	0.0937335	0.0925185	0.0912212
1083.46	0.0937335	0.0925185	0.0912212
1083.47	0.0937335	0.0925185	0.0912212
1083.47	0.0937335	0.0925185	0.0912212
1083.48	0.0937335	0.0925185	0.0912212
1083.48	0.0937335	0.0925185	0.0912212
1083.49	0.0937335	0.0925185	0.0912212
1083.49	0.0937335	0.0925185	0.0912212
1083.5	0.0937335	0.0925185	0.0912212
1083.5	0.0937335	0.0925185	0.0912212
1083.51	0.0937335	0.0925185	0.0912212
1083.51	0.0937335	0.0925185	0.0912212
1083.52	0.0937335	0.0925185	0.0912212
1083.52	0.0937335	0.0925185	0.0912212
1083.53	0.0937335	0.0925185	0.0912212
1083.53	0.0937335	0.0925185	0.0912212
1083.54	0.0937335	0.0925185	0.0912212
1083.54	0.0937335	0.0925185	0.0912212
1083.55	0.0937335	0.0925185	0.0912212
1083.55	0.0937335	0.0925185	0.0912212
1083.56	0.0937335	0.0925185	0.0912212
1083.56	0.0937335	0.0925185	0.0912212
1083.57	0.0937335	0.0925185	0.0912212
1083.57	0.0937335	0.0925185	0.0912212
1083.58	0.0937335	0.0925185	0.0912212
1083.58	0.0937335	0.0925185	0.0912212
1083.59	0.0937335	0.0925185	0.0912212
1083.59	0.0937335	0.0925185	0.0912212
1083.6	0.0937335	0.0925185	0.0912212
1083.6	0.0937335	0.0925185	0.0912212
1083.61	0.0937335	0.0925185	0.0912212
1083.61	0.0937335	0.0925185	0.0912212
1083.62	0.0937335	0.0925185	0.0912212
1083.62	0.0937335	0.0925185	0.0912212
1083.63	0.0937335	0.0925185	0.0912212
1083.63	0.0937335	0.0925185	0.0912212
1083.64	0.0937335	0.0925185	0.0912212
1083.64	0.0937335	0.0925185	0.0912212
1083.65	0.0937335	0.0925185	0.0912212
1083.65	0.0937335	0.0925185	0.0912212
1083.66	0.0937335	0.0925185	0.0912212
1083.66	0.0937335	0.0925185	0.0912212
1083.67	0.0937335	0.0925185	0.0912212
1083.67	0.0937335	0.0925185	0.0912212
1083.68	0.0937335	0.0925185	0.0912212
1083.68	0.0937335	0.0925185	0.0912212
1083.69	0.0937335	0.0925185	0.0912212
1083.69	0.0937335	0.0925185	0.0912212
1083.7	0.0937335	0.0925185	0.0912212
1083.7	0.0937335	0.0925185	0.0912212
1083.71	0.0937335	0.0925185	0.0912212
1083.71	0.0937335	0.0925185	0.0912212
1083.72	0.0937335	0.0925185	0.0912212
1083.72	0.0937335	0.0925185	0.0912212
1083.73	0.0937335	0.0925185	0.0912212
1083.73	0.0937335	0.0925185	0.0912212
1083.74	0.0937335	0.0925185	0.0912212
1083.74	0.0937335	0.0925185	0.0912212
1083.75	0.0937335	0.0925185	0.0912212
1083.75	0.0937335	0.0925185	0.0912212
1083.76	0.0937335	0.0925185	0.0912212
1083.76	0.0937335	0.0925185	0.0912212
1083.77	0.0937335	0.0925185	0.0912212
1083.77	0.0937335	0.0925185	0.0912212
1083.78	0.0937335	0.0925185	0.0912212
1083.78	0.0937335	0.0925185	0.0912212
1083.79	0.0937335	0.0925185	0.0912212
1083.79	0.0937335	0.0925185	0.0912212
1083.8	0.0937335	0.0925185	0.0912212
1083.8	0.0937335	0.0925185	0.0912212
1083.81	0.0937335	0.0925185	0.0912212
1083.81	0.0937335	0.0925185	0.0912212
1083.82	0.0937335	0.0925185	0.0912212
1083.82	0.0937335	0.0925185	0.0912212
1083.83	0.0937335	0.0925185	0.0912212
1083.83	0.0937335	0.0925185	0.0912212
1083.84	0.0937335	0.0925185	0.0912212
1083.84	0.0937335	0.0925185	0.0912212
1083.85	0.0937335	0.0925185	0.0912212
1083.85	0.0937335	0.0925185	0.0912212
1083.86	0.0937335	0.0925185	0.0912212
1083.86	0.0937335	0.0925185	0.0912212
1083.87	0.0937335	0.0925185	0.0912212
1083.87	0.0937335	0.0925185	0.0912212
1083.88	0.0937335	0.0925185	0.0912212
1083.88	0.0937335	0.0925185	0.0912212
1083.89	0.0937335	0.0925185	0.0912212
1083.89	0.0937335	0.0925185	0.0912212
1083.9	0.0937335	0.0925185	0.0912212
1083.9	0.0937335	0.0925185	0.0912212
1083.91	0.0937335	0.0925185	0.0912212
1083.91	0.0937335	0.0925185	0.0912212
1083.92	0.0937335	0.0925185	0.0912212
1083.92	0.0937335	0.0925185	0.0912212
1083.93	0.0937335	0.0925185	0.0912212
1083.93	0.0937335	0.0925185	0.0912212
1083.94	0.0937335	0.0925185	0.0912212
1083.94	0.0937335	0.0925185	0.0912212
1083.95	0.0937335	0.0925185	0.0912212
1083.95	0.0937335	0.0925185	0.0912212
1083.96	0.0937335	0.0925185	0.0912212
1083.96	0.0937335	0.0925185	0.0912212
1083.97	0.0937335	0.0925185	0.0912212
1083.97	0.0937335	0.0925185	0.0912212
1083.98	0.0937335	0.0925185	0.0912212
1083.98	0.0937335	0.0925185	0.0912212
1083.99	0.0937335	0.0925185	0.0912212
1083.99	0.0937335	0.0925185	0.0912212
1084	0.0937335	0.0925185	0.0912212
